# Supplementary material for: Effects of Stepwise Lung Recruitment Maneuvers in Patients with Early Acute Respiratory Distress Syndrome: A Prospective, Randomized, Controlled Trial
Source: J Clin Med. 2019 Feb 10;8(2):231. doi: 10.3390/jcm8020231 (PMC6406466; doi:10.3390/jcm8020231)
Supplement: Supplementary file 1 [file jcm-08-00231-s001.zip]

Archive with 1 entries (1 files):
- Table S1--Summary of the ventilator  procedure.pdf
